# Supplementary material for: Mining Heat-Resistant Key Genes of Peony Based on Weighted Gene Co-Expression Network Analysis
Source: Genes (Basel). 2024 Mar 21;15(3):383. doi: 10.3390/genes15030383 (PMC10970469; doi:10.3390/genes15030383)
Supplement: Supplementary file 1 [file genes-15-00383-s001.zip]

Archive with 1 entries (1 files):
- genes-2856626-supplementary.pdf
